# Supplementary material for: Impact of secondary TCR engagement on the heterogeneity of pathogen-specific CD8+ T cell response during acute and chronic toxoplasmosis
Source: PLoS Pathog. 2022 Jun 21;18(6):e1010296. doi: 10.1371/journal.ppat.1010296 (PMC9249239; doi:10.1371/journal.ppat.1010296)
Supplement: S1 Data — (XLSX) [file ppat.1010296.s005.xlsx]

## Sheet: Fig1A
	Time	αCD3			Untreated				Mean of αCD3	SD of αCD3	Mean of Untreated	SD of Untreated
	15	5.55	5.32	4.85	4.75	4.77	5.1		5.24	0.356791	4.873	0.196554
	30	3.08	4.79	5.19	5.19	5.05	5.14		4.353	1.12073	5.127	0.070946
	45	8.12	7.75	9.39	5.15	5.4	5.89		8.42	0.860174	5.48	0.376431
	60	15.8	17.6	10.8	5.09	5.46	6		14.73	3.52326	5.517	0.457639
	90	38.5	34.7	35	7.02	6.44	6.94		36.07	2.11266	6.8	0.314325
	120	52.5	51.7	49	7.58	7.39	7.12		51.07	1.83394	7.363	0.231157

## Sheet: Fig1B
Time	0	12	24	36	60	72	84	96
Rep1	64.1	66.9	56.1	42	14.9	7.7	3.9	1.3
Rep2	61.9	65.6	54.1	42.2	15.1	6.9	8.4	7.9
Rep3	62.5	66.8	54.3	43.8	18.9	9.5	7.6	5.1
Mean	62.83	66.43	54.83	42.67	16.3	8.033	6.633	4.767
Std. Deviation	1.137	0.7234	1.102	0.9866	2.254	1.332	2.401	3.313

## Sheet: Fig1D
	CPS	CPS-OVA	SIINFEKL
Rep1	12.8	72.5	98.3
Rep2	11.5	65.7	97.8
Rep3	11.2	51.5	97.8
Mean	11.83	63.23	97.97
Std. Deviation	0.8505	10.72	0.2887

## Sheet: Fig1E
	Naive	Pru	Pru-OVA
Mouse1	3.53	1.42	40.3
Mouse2	1.1	2.08	60.6
Mouse3	1.36	0	54.9
Mean	1.997	1.167	51.93
Std. Deviation	1.334	1.063	10.47

## Sheet: Fig2A
	Days Post Infection	Mouse1	Mouse2	Mouse3	Mouse4	Mouse5		Mean	SD
	10	9.02891	13.489	7.869	3.16947			8.38908	4.24
	14	1.09144	0.191404	0.490001				0.590949	0.458432
	20	0	0.288899	0				0.0962997	0.166796
	30	0.257812	0	0.495968				0.25126	0.248049
	45	0.043935	0.097021	0.402855				0.18127	0.193725
	60	0	0	0.106128	0.093374	0.109489		0.0617982	0.0567332

## Sheet: Fig2B
# OT-I
	Days Post Infection	Mouse1	Mouse2	Mouse3	Mouse4	Mouse5		Mean	SD
	10	18246	121930	88141				76105.7	52879.4
	14	6068411	7342849	1868048				5.0931e+06	2.86475e+06
	20	6076152	6726735	3376291				5.39306e+06	1.77661e+06
	30	3743940	4429974	748085				2.974e+06	1.95798e+06
	45	174511	96633	659877				310340	305202
	60	92170	314426	690469	208878	31204		267429	260345
# Nur77-GFP+ OT-I
	Days Post Infection	Mouse1	Mouse2	Mouse3	Mouse4	Mouse5		Mean	SD
	10	8652.71	65064.4	25808.5				33175.2	28918.3
	14	1141211	819020	565788				842006	288399
	20	40924.3	18634	10939.9				23499.4	15573.1
	30	14695.3	9304.71	5951.62				9983.86	4411.21
	45	439.353	582.127	1879.99				967.157	793.754
	60	425.586	1055.47	5094.14	560.246	328.466		1492.78	2032.56
% Nur77-GFP+
	Days Post Infection	Mouse1	Mouse2	Mouse3	Mouse4	Mouse5		Mean	SD
	10	47.4	53.4	29.3				43.3667	12.546
	14	18.8	11.2	30.3				20.1	9.61613
	20	0.67	0.28	0.32				0.423333	0.214554
	30	0.39	0.21	0.8				0.466667	0.302379
	45	0.25	0.6	0.28				0.376667	0.193993
	60	0.46	0.34	0.74	0.27	1.05		0.572	0.321823

## Sheet: Fig2E
Bim
	GFP-	GFP+
Mouse1	2.01	5.99
Mouse2	0.96	10.9
Mouse3	2.78	7.45
Mouse4	0	3.85
Mean	1.438	7.048
Std. Deviation	1.214	2.963
CD62L
	GFP-	GFP+
Mouse1	8.81	4.28
Mouse2	12.2	9.38
Mouse3	11	3.57
Mouse4	16.9	2.56
Mean	12.23	4.948
Std. Deviation	3.417	3.038
CD69
	GFP-	GFP+
Mouse1	3.5	15.7
Mouse2	4.13	15.8
Mouse3	5.19	21
Mouse4	3.93	17.4
Mean	4.188	17.48
Std. Deviation	0.7182	2.476
PD-1
	GFP-	GFP+
Mouse1	29.9	40.1
Mouse2	43.4	82.8
Mouse3	10.8	29.8
Mouse4	51.1	87.2
Mean	33.8	59.98
Std. Deviation	17.66	29.26
Tim3
	GFP-	GFP+
Mouse1	64.5	88
Mouse2	73.6	90.8
Mouse3	72.5	88.2
Mouse4	48.9	75.8
Mean	64.88	85.7
Std. Deviation	11.4	6.722
KLRG1
	GFP-	GFP+
Mouse1	50.4	62.4
Mouse2	52.1	65.1
Mouse3	57.3	66.6
Mouse4	50.6	61.6
Mean	52.6	63.93
Std. Deviation	3.224	2.329

## Sheet: Fig3A
		Nur77-GFP-				Nur77-GFP+
	KLRG1-CXCR3+	17.4	13.9	12	14.2	5.55	3.21	3.24	4.58
	KLRG1+CXCR3+	51.3	46.7	43.5	49	39.7	37.3	33.2	36.6
	KLRG1+CXCR3-	18.1	24	26.6	19.5	42.8	50.1	51.4	42.3
	KLRG1-CXCR3-	13.3	15.4	17.8	17.3	12	9.4	12.2	16.6
		Nur77-GFP- Mean	Nur77-GFP- SD	Nur77-GFP+ Mean	Nur77-GFP+ SD
	KLRG1-CXCR3+	14.375	2.23961	4.145	1.1338
	KLRG1+CXCR3+	47.625	3.33004	36.7	2.68452
	KLRG1+CXCR3-	22.05	3.94166	46.65	4.7683
	KLRG1-CXCR3-	15.95	2.04695	12.55	2.98608

## Sheet: Fig3D
	GFP-	GFP+
Mouse1	116	973
Mouse2	258	228
Mouse3	124	106
Mouse4	129	53
Mean	156.8	340
Std. Deviation	67.71	428.3

## Sheet: Fig3E
		GFP-				GFP+
	KLRG1- CX3CR1+	6.82	11.4	6.06	5.26	6.97	5.41	9.52	8.33
	KLRG1+ CX3CR1+	81.8	61.4	87.9	78.9	85	77	87.3	83.3
	KLRG1+ CX3CR1-	4.55	20	3.03	10.5	2.44	9.46	1.59	8.33
	KLRG1- CX3CR1-	6.82	7.14	3.03	5.26	5.57	8.11	1.59	0
		Nur77-GFP- Mean	Nur77-GFP- SD	Nur77-GFP+ Mean	Nur77-GFP+ SD
	KLRG1- CX3CR1+	7.385	2.75141	7.5575	1.7706
	KLRG1+ CX3CR1+	77.5	11.3698	83.15	4.4155
	KLRG1+ CX3CR1-	9.52	7.69441	5.455	4.0139
	KLRG1- CX3CR1-	5.5625	1.87749	3.8175	3.69828

[truncated: 21 more sheets: Fig4A, Fig4B, Fig4C, Fig4E, Fig5A, Fig5B, Fig5C, Fig5D, Fig5E, Fig6D, Fig6E, Fig7E, Fig7F, Fig8A, Fig8B, Fig8C, Fig8F, Fig8G, Supp Fig1A, Supp Fig2E …]
